# Supplementary material for: The Population Divergence and Genetic Basis of Local Adaptation of Wild Soybean (Glycine soja) in China
Source: Plants (Basel). 2023 Dec 11;12(24):4128. doi: 10.3390/plants12244128 (PMC10747053; doi:10.3390/plants12244128)
Supplement: Supplementary file 1 [file plants-12-04128-s001.zip]

Archive with 3 entries (3 files):
- Supplementary Figures.pdf
- Supplementary Tables.pdf
- Supplementary Dataset.xlsx
